# Supplementary material for: Adjuvant-Enabled Halving of Florpyrauxifen-Benzyl Dose Maintains Paddy Weed Control and Enhances Soil Health and Rice Yield
Source: Plants (Basel). 2026 May 29;15(11):1688. doi: 10.3390/plants15111688 (PMC13259329; doi:10.3390/plants15111688)
Supplement: Supplementary file 1 [file plants-15-01688-s001.zip]

Archive with 1 entries (1 files):
- plants-4299471-supplementary.pdf
